# Supplementary material for: A Novel Biosensor and Algorithm to Predict Vitamin D Status by Measuring Skin Impedance
Source: Sensors (Basel). 2021 Dec 4;21(23):8118. doi: 10.3390/s21238118 (PMC8662433; doi:10.3390/s21238118)
Supplement: Supplementary file 1 [file sensors-21-08118-s001.zip]

Archive with 1 entries (1 files):
- sensors-1481915-supplementary.pdf
